# Supplementary material for: New Insights into the Fouling of a Membrane during the Ultrafiltration of Complex Organic–Inorganic Feed Water
Source: Membranes (Basel). 2023 Mar 14;13(3):334. doi: 10.3390/membranes13030334 (PMC10054249; doi:10.3390/membranes13030334)
Supplement: Supplementary file 1 [file membranes-13-00334-s001.zip]

Archive with 1 entries (1 files):
- membranes-2225370-supplementary.pdf
